# Supplementary material for: Development and validation of a combined hypoxia- and metabolism-related prognostic signature to predict clinical prognosis and immunotherapy responses in clear cell renal cell carcinoma
Source: Front Oncol. 2023 Nov 10;13:1162846. doi: 10.3389/fonc.2023.1162846 (PMC10667439; doi:10.3389/fonc.2023.1162846)
Supplement: Supplementary file 8 [file Table_1.xls]

## Sheet: Metabolism-related gene
Metabolism-related gene
MPI
PMM2
PMM1
FBP2
PFKM
GMDS
PFKFB4
PFKL
MTMR6
TPI1
PHPT1
PFKFB3
FCSK
PFKFB2
MTMR1
PFKFB1
AKR1B10
FPGT
KHK
FBP1
MTMR2
HK2
HK3
HK1
ALDOA
ALDOC
ALDOB
MTMR7
TSTA3
AKR1B1
SORD
GMPPA
PFKP
GMPPB
GCK
GALK1
GLB1
GALE
B4GALT1
PGM2
LALBA
MGAM
GALT
G6PC2
GLA
GANC
LCT
GALK2
G6PC
UGP2
PGM1
B4GALT2
GAA
UGT1A10
UGT1A8
UGT1A7
UGT1A6
ALDH1B1
UGT2B28
ALDH2
UGT1A5
MIOX
UGDH
UGT2A1
ALDH9A1
ALDH3A2
UGT1A9
ALDH7A1
UGT2B11
UGT2B10
UGT2B7
UGT2B4
UGT2A3
UGT1A4
UGT1A1
UGT2B17
UGT1A3
UGT2B15
CPT1A
CPT1C
ACADS
ACADSB
ACADL
ACADM
CYP4A11
ACAT2
ACADVL
ACAT1
ACAA2
HADH
HADHB
HADHA
CYP4A22
ADH7
ADH6
ACSL6
ADH1B
ADH1C
ADH4
ECHS1
ADH5
ACSL5
ADH1A
EHHADH
GCDH
ACOX3
ACSL1
ACAA1
CPT2
CPT1B
ACOX1
ECI2
ECI1
ACSL3
ACSL4
POLR2G
NT5C2
POLR2H
ENPP3
POLR2E
POLR2F
ENPP1
XDH
POLR2I
POLR2J
POLE3
ADSS
PRPS2
ADSL
NME6
POLR1D
PNPT1
POLR2K
PDE11A
POLD3
POLR2L
AK1
NME1-NME2
AK2
AK4
POLA2
CANT1
AMPD1
AMPD3
AMPD2
NME4
GUCY2D
NME1
ATIC
NME2
DGUOK
POLR3C
NME3
POLR3G
POLR3F
PRUNE1
ADPRM
PDE4B
AC005759.1
PDE3B
PDE4A
NUDT2
GMPR2
PDE6C
PDE6D
PDE4D
PDE6A
PRIM1
PRIM2
AK5
GMPR
NME5
PDE7B
PDE5A
POLD4
GUCY1A2
FHIT
ADCY3
ADCY2
ADCY1
POLA1
PDE3A
PDE2A
PDE1C
ADSSL1
ADA
ENTPD8
POLE2
PDE8A
PDE9A
PDE1B
NUDT9
POLD1
GDA
POLD2
POLE
PDE6B
PDE7A
PRPS1
POLR1E
PAICS
NT5C1A
POLR2B
POLR3A
AC020613.1
POLR2A
AC139530.1
POLR2D
DCK
POLR2C
ADCY8
ADCY9
ADCY6
AK7
ADCY7
ADCY5
GMPS
ADCY10
POLR3K
POLR1B
PNP
RRM2B
PDE1A
POLR2J2
HPRT1
GART
PAPSS1
PAPSS2
NT5M
ADCY4
IMPDH1
IMPDH2
POLR3H
POLR2J3
POLR1A
POLR3B
GUCY1B1
PKLR
GUCY2C
ENTPD4
PKM
GUCY1A1
GUK1
GUCY2F
ADK
ITPA
POLR1C
URAD
POLE4
RRM1
POLR3D
RRM2
NT5C3A
PDE8B
POLR3GL
NT5E
NPR2
NPR1
PDE10A
ENTPD6
ENTPD2
ENTPD5
ENTPD3
NUDT5
ENTPD1
PFAS
NT5C1B
APRT
PRPS1L1
PPAT
NME7
NT5C
ALLC
ZNRD1
TYMS
TXNRD1
DHODH
UPRT
DTYMK
CTPS1
CAD
CMPK2
DCTD
UCK1
UPB1
TXNRD2
CMPK1
UPP2
CTPS2
CDA
DUT
UCKL1
DPYS
DPYD
TYMP
UMPS
UCK2
TK1
TK2
UPP1
AK3
GLUD2
GFPT2
AGXT2
CPS1
GLS2
ABAT
GLUD1
GLS
ASL
IL4I1
GPT
GFPT1
GPT2
DDO
ACY3
GAD1
GAD2
GOT2
AGXT
GLUL
NIT2
GOT1
ALDH4A1
ALDH5A1
ASS1
ASNS
ASPA
ALAS1
ALAS2
GLYCTK
MAOB
MAOA
AOC2
GATM
SDS
AOC3
GNMT
SHMT1
GCAT
PHGDH
DMGDH
SHMT2
SRR
PSAT1
BHMT
GLDC
DLD
GAMT
PSPH
SARDH
AMT
CHDH
CBS
CTH
PIPOX
DAO
AMD1
SRM
ADI1
AHCY
DNMT1
TRDMT1
DNMT3A
DNMT3B
LDHC
SMS
LDHB
ENOPH1
CDO1
APIP
LDHAL6B
TAT
AHCYL1
MTAP
MAT2B
LDHA
MTR
MAT1A
AHCYL2
MAT2A
MPST
LDHAL6A
DNMT3L
AZIN2
ARG1
ARG2
CKMT1A
P4HA2
CKB
NOS3
NOS2
NOS1
P4HA1
AOC1
LAP3
AGMAT
PYCR1
ALDH18A1
SAT1
NAGS
P4HA3
OTC
PRODH2
OAT
CKM
ACY1
SAT2
CKMT1B
PYCR3
PRODH
CKMT2
PYCR2
ODC1
CNDP1
METTL6
ALDH3A1
BUD23
HAL
HNMT
DDC
ALDH1A3
METTL2B
ALDH3B1
ALDH3B2
HEMK1
LCMT2
UROC1
TRMT11
FTCD
AMDHD1
LCMT1
HDC
HPD
AOX1
TYR
HGD
COMT
GSTZ1
DBH
TYRP1
MIF
NAA80
PNMT
DCT
TPO
TH
FAH
PAH
PRDX6
IDO2
AANAT
WARS
IDO1
CAT
OGDH
TPH1
AFMID
CYP1A1
CYP1A2
CYP1B1
ASMT
KMO
WARS2
OGDHL
INMT
TDO2
HAAO
KYNU
AADAT
TPH2
ACMSD
HIBCH
MLYCD
GGT7
CSAD
GGT5
GGT1
BAAT
GGT6
ADO
SEPHS1
SEPHS2
MARS2
SCLY
MARS
GSTP1
GSTT2
GSTT1
PGD
GSTO1
GSTA5
MGST2
MGST1
MGST3
GSTA3
GSTM1
GPX7
GSTA4
GPX6
GSTM4
GGCT
GSTM3
GSTM2
GSTM5
GSTA1
GSTA2
GSR
GSS
GCLC
GSTK1
GPX5
TXNDC12
GPX1
GPX2
GPX3
IDH2
GPX4
IDH1
OPLAH
GCLM
ANPEP
GSTO2
G6PD
AMY2B
UXS1
GYS1
GYS2
GBA3
GUSB
TREH
AMY1A
AMY1B
AMY1C
AMY2A
PYGB
PYGM
PYGL
PGM2L1
AGL
SI
GBE1
GPI
AMDHD2
GNPDA2
GNPNAT1
NANS
CYB5R3
NANP
CYB5R1
HEXB
HEXA
GNE
NAGK
CHIT1
UAP1
RENBP
CHIA
NPL
CMAS
PGM3
GNPDA1
MBOAT2
GPAM
LIPG
DGKZ
DGKE
DGKD
DGKH
MBOAT1
GK
DGAT2
GK2
AGK
TKFC
AGPAT3
AWAT2
AGPAT4
PNLIPRP2
PNLIPRP1
PNLIP
DGAT1
LPL
DGKQ
DGKB
DGKG
AKR1A1
DGKA
PLPP3
LIPC
DGKI
LCLAT1
GPAT3
MGLL
GPAT4
PNPLA3
PLPP1
PLPP2
AGPAT1
AGPAT2
CEL
GPAT2
LIPF
PLCB2
PLCB1
INPP1
IPMK
PLCD1
PLCB3
PLCB4
INPP5A
INPP5B
INPP4A
INPPL1
SYNJ2
PIP4K2B
PLCD3
PIKFYVE
IMPA1
IMPA2
PIP5K1A
PIP5K1B
ISYNA1
INPP5J
INPP5K
SYNJ1
PLCD4
ITPKA
ITPKB
ITPK1
CDIPT
INPP4B
PLCE1
ALDH6A1
PIP5K1C
PIK3C3
PIK3C2B
PIK3C2G
PIP4K2A
PIK3C2A
PTEN
PIP4K2C
MINPP1
IPPK
PIK3CA
PIK3CB
PIK3CD
PLCG1
PLCG2
PLCZ1
PI4KB
PIK3CG
INPP5E
OCRL
PI4KA
PEMT
PLA2G15
GPD1
GPD1L
LPGAT1
MBOAT7
CHAT
LPCAT1
PTDSS1
ACHE
PLA2G3
ETNK1
PCYT1A
JMJD7-PLA2G4B
CHPT1
PLA2G6
PLA2G2E
PLA2G10
LPCAT3
PLA2G2A
ETNK2
PLA2G4A
PLA2G5
PLA2G12B
PLA2G4B
PTDSS2
PLA2G2F
PCYT2
CDS1
PGS1
LYPLA1
PLA2G1B
CDS2
PHOSPHO1
TAZ
GNPAT
LPCAT4
PLA2G4E
CHKA
LYPLA2
PLA2G2C
PLA2G2D
LPCAT2
PLA2G12A
PLD1
CHKB
PISD
PLD2
PCYT1B
LCAT
CRLS1
GPD2
ENPP2
PAFAH1B1
ENPP6
AGPS
PAFAH1B3
PAFAH2
PLA2G7
PAFAH1B2
EPHX2
CYP2E1
ALOX5
CYP2J2
AKR1C3
PTGIS
ALOX12B
CYP4F2
CYP2C18
PTGES2
ALOX15B
ALOX15
PTGS2
PTGS1
ALOX12
CYP2C9
CYP2C19
CYP2C8
CBR1
CYP2B6
CBR3
CYP2U1
LTA4H
PTGES
CYP4F3
LTC4S
HPGDS
PTGDS
TBXAS1
CYP3A5
CYP3A4
CYP3A43
CYP3A7
FADS2
GAL3ST1
SGPP2
GALC
SGMS2
GBA
SPHK2
NEU2
NEU1
ACER2
UGCG
DEGS2
ARSA
SPHK1
SGPL1
NEU3
SMPD4
SGMS1
ACER3
CERK
SMPD2
ENPP7
DEGS1
SGPP1
NEU4
ACER1
ASAH1
SMPD1
B4GALT6
SPTLC2
SPTLC1
SMPD3
KDSR
UGT8
ASAH2
ACSS2
PCK2
ME3
GRHPR
PDHB
PCK1
PDHA1
PDHA2
HAGH
LDHD
HAGHL
ACSS1
ACYP2
ME1
ACYP1
ME2
MDH2
DLAT
MDH1
PC
GLO1
ACACB
ACACA
ACOT12
ACO1
MTHFD2
CS
HAO1
MTHFD2L
PGP
MTHFD1L
MTHFD1
HAO2
HYI
ACO2
SUCLG2P2
MCEE
PCCB
PCCA
SUCLG1
SUCLA2
MMUT
SUCLG2
ACSS3
AACS
OXCT1
BDH1
ACSM1
HMGCL
ACSM3
ACSM4
HMGCS2
HMGCS1
BDH2
OXCT2
ACSM2A
ACSM5
L2HGDH
ACP4
ACP6
RFK
ACPP
FLAD1
ACP1
ACP2
ACP5
NMNAT1
BST1
NNT
CD38
NADSYN1
NUDT12
NMRK1
QPRT
NAMPT
NMNAT3
NMNAT2
NADK
NNMT
RPE65
RDH8
DHRS3
BCO1
RDH10
CYP26A1
CYP26C1
CYP2A13
CYP26B1
DHRS9
ALDH1A1
RETSAT
RDH12
LRAT
RDH11
CYP2A6
CYP2A7
DHRS4
ALDH1A2
DHRS4L2
RDH16
RDH5
PNPLA4
COX10
ALAD
CPOX
BLVRA
BLVRB
UROS
HCCS
FTMT
MMAB
FECH
HMOX1
HMOX2
PPOX
FTH1
UROD
COX15
HMBS
CP
EARS2
EPRS
CA5A
CA5B
CA6
CA12
CA7
CA2
CA3
CA4
CA8
CA14
CA9
CA1
CA13
SULT1E1
SULT1A4
SULT1A3
CHST11
SULT1A1
SULT2B1
SUOX
BPNT1
CHST13
SULT1A2
CHST12
CYP2F1
AKR1C4
EPHX1
CYP2S1
AKR1C2
AKR1C1
DHDH
CYP2D6
FMO4
FMO1
FMO2
FMO3
FMO5
CES2
TPMT
NAT1
CES5A
CES1
NAT2
ADM
ADORA2B
AKAP12
ANGPTL4
ANKZF1
ANXA2
ATF3
ATP7A
B3GALT6
B4GALNT2
BCAN
BCL2
BGN
BHLHE40
BNIP3L
BRS3
BTG1
CASP6
CAV1
CCNG2
CCRN4L
CDKN1A
CDKN1B
CDKN1C
CHST2
CHST3
CITED2
COL5A1
CSRP2
CTGF
CXCR4
CXCR7
CYR61
DCN
DDIT3
DDIT4
DPYSL4
DTNA
DUSP1
EDN2
EFNA1
EFNA3
EGFR
ENO1
ENO2
ENO3
ERO1L
ERRFI1
ETS1
EXT1
F3
FAM162A
FOS
FOSL2
FOXO3
GAPDH
GAPDHS
GCNT2
GLRX
GPC1
GPC3
GPC4
HAS1
HDLBP
HOXB9
HS3ST1
HSPA5
IDS
IER3
IGFBP1
IGFBP3
IL6
ILVBL
INHA
IRS2
ISG20
JMJD6
JUN
KDELR3
KDM3A
KIF5A
KLF6
KLF7
KLHL24
LARGE
LOX
LXN
MAFF
MAP3K1
MT1E
MT2A
MXI1
MYH9
NCAN
NDRG1
NDST1
NDST2
NEDD4L
NFIL3
NR3C1
PAM
PDGFB
PDK1
PDK3
PGAM2
PGF
PGK1
PHKG1
PIM1
PKP1
PLAC8
PLAUR
PLIN2
PNRC1
PPARGC1A
PPFIA4
PPP1R15A
PPP1R3C
PRDX5
PRKCA
PRKCDBP
PTRF
RBPJ
RORA
RRAGD
S100A4
SAP30
SCARB1
SDC2
SDC3
SDC4
SELENBP1
SERPINE1
SIAH2
SLC25A1
SLC2A1
SLC2A3
SLC2A5
SLC37A4
SLC6A6
SRPX
STBD1
STC1
STC2
TES
TGFB3
TGFBI
TGM2
TIPARP
TKTL1
TMEM45A
TNFAIP3
TPBG
TPD52
TPST2
VEGFA
VHL
VLDLR
WISP2
WSB1
XPNPEP1
ZFP36
ZNF292

## Sheet: Hypoxia-related gene
Hypoxia-related gene
ADM
ABCB1
NDRG1
LRP1
ENG
CREBBP
ADORA2B
ACAT1
AK3
LDHA
CXCL8
EFNA1
PSMB1
AK4
ADFP
ALDOA
PGK1
PDGFB
PSMC4
AKAP12
ANGPT2
TPI1
FGF2
CXCL12
PSMA4
APEX1
PGAM1
ANGPT1
PSME4
ALDOB
AK2
BHLHB2
PFKP
CXCR1
TGFA
UBE2D1
ALDOC
BIK
ENO1
ANG
PSMC5
AMPD3
ALDH1A1
BNIP3
SLC2A1
PDGFA
PSME1
ANGPTL4
ALDH1A3
BNIP3L
PNP
CXCR2
PSMD5
ANKZF1
CA12
TGFB3
PSMD8
ANXA2
CA9
PSRC1
NOS2
RBX1
ATF3
CCL2
SLC16A1
VEGFA
EP300
ATP7A
CCNG2
DDIT4
PSMC6
B3GALT6
ANXA1
CD99
PSMA3
B4GALNT2
CDKN1A
HK2
HIF1A
BCAN
ANXA5
CDKN1B
SEC61G
PSMC1
BCL2
ARHGAP5
COL5A1
PSMB5
BGN
ARSE
CP
PSMA6
BHLHE40
ART1
DDIT3
P4HA1
PSME2
BACE2
EDN1
ACOT7
PSMA7
BRS3
BCL2L1
EDN2
GPI
PSMD10
BTG1
BCL2L2
TUBB6
PSMD7
ENPEP
TUBA1C
ELOB
CASP6
BHLHB3
EPAS1
CDKN3
PSMA2
CAV1
EPO
CTSV
BIRC2
F3
CUL2
CCRN4L
FGF3
TUBA1A
PSMD3
FLT1
LRRC42
PSMD11
BPI
FOS
UBE2D3
CDKN1C
FTL
GAPDH
PSMD9
CHST2
C11orf2
CHCHD2
CHST3
HDAC9
YKT6
PSMD14
CITED2
HGF
MIF
CALD1
MAP7D1
HIF3A
HK1
MRPL15
PSMF1
CSRP2
CCT6A
MRPL13
PSMB2
CTGF
HMOX1
MCTS1
SEM1
CXCR4
CDC2
IGF2
UTP11
PSMA1
CXCR7
IGFBP1
KIF4A
AJUBA
CYR61
IGFBP2
HILPDA
EGLN3
DCN
IGFBP3
MRGBP
CLK1
IL6
KIF20A
PSME3
CNOT7
IL8
MRPS17
UBE2D2
DPYSL4
COL4A5
JUN
ESRP1
VHL
DTNA
L1CAM
SHCBP1
EGLN1
DUSP1
COL5A2
SLC25A32
PSMB7
COL5A3
LRP8
CORO1C
WTIP
ANLN
PSMB6
EFNA3
CTSD
MMP13
MAD2L2
PSMA5
EGFR
NFKB1
ANKRD37
ARNT
D4S234E
RPS27A
ENO2
LIMD1
ENO3
PFKL
UBC
ERO1L
DDX48
ELOC
ERRFI1
2022-12-01
PGF
PSMA8
ETS1
DKC1
PSMD4
EXT1
DR1
PKM2
PSMB4
PLAUR
PSMC2
FAM162A
PRPS1
PSMD6
FBP1
PTGS2
EGF
RP1
PSMC3
FOSL2
EGR1
SAT1
HIF1AN
FOXO3
ELF3
UBB
GAA
ELL2
SLC2A3
PSMD1
GALK1
SPP1
PSMD2
STC1
HIGD1A
GAPDHS
TAGLN
PSMD13
GBE1
TEK
PSMD12
GCK
TF
PSMB8
GCNT2
TFF3
PSMB10
GLRX
TFRC
GPC1
FABP5
UBA52
GPC3
TGFB1
PSMB11
GPC4
FKBP4
TGM2
GRHPR
FN1
TH
GYS1
TXN
HAS1
VEGF
HDLBP
G22P1
VIM
HEXA
GAPD
XRCC5
PSMB9
XRCC6
GPCR5A
HOXB9
HS3ST1
HAP1
HSPA5
HBP1
IDS
HDAC1
IER3
EGLN2
HERC3
PSMB3
HERPUD1
ILVBL
INHA
HIG2
IRS2
ISG20
JMJD6
HLA-DQB1
KDELR3
HMOX2
KDM3A
KIF5A
HSPD1
KLF6
HSPH1
KLF7
HYOU1
KLHL24
ICAM1
LALBA
ID2
LARGE
IFI27
LDHC
LOX
LXN
MAFF
IGFBP5
MAP3K1
MT1E
INSIG1
MT2A
IRF6
MXI1
ITGA5
MYH9
NAGK
KDR
NCAN
KRT14
KRT18
NDST1
KRT19
NDST2
NEDD4L
LDHB
NFIL3
LEP
NR3C1
LGALS1
P4HA2
PAM
MAP4
PCK1
MET
PDK1
MIG-6
PDK3
PFKFB3
MMP2
MMP7
MPI
PGAM2
MT-CO1
MT-CO2
MT1L
PGM1
MTL3
PGM2
MUC1
PHKG1
PIM1
PKLR
PKP1
PLAC8
NFKB2
NOS1
PLIN2
NOS2A
PNRC1
NOS2B
PPARGC1A
NOS2C
PPFIA4
NOS3
PPP1R15A
NP
PPP1R3C
PRDX5
NR4A1
PRKCA
NT5E
PRKCDBP
ODC1
PTRF
PYGM
RBPJ
PAICS
RORA
RRAGD
S100A4
PFKFB1
SAP30
SCARB1
PFKFB4
SDC2
SDC3
SDC4
SELENBP1
SERPINE1
PGK2
SIAH2
SLC25A1
PIM2
SLC2A5
PLAU
SLC37A4
SLC6A6
PLOD2
SRPX
PNN
STBD1
POLM
PPARA
STC2
PPAT
SULT2B1
PROK1
TES
PRSS15
TGFBI
PTGS1
TIPARP
TKTL1
PTPNS1
TMEM45A
QSCN6
TNFAIP3
RBPSUH
TPBG
RELA
TPD52
RIOK3
RNASEL
TPST2
RNU3IP2
UGP2
RPL36A
RUTBC1
SAT
VLDLR
SERPINB2
WISP2
WSB1
SFRS6
XPNPEP1
ZFP36
SIN3A
ZNF292
SLC16A2
SLC20A1
SLC3A2
SLC6A10
SLC6A16
SLC6A8
SNFT
SORL1
SSSCA1
STRA13
SYT7
TBPL1
TCEAL1
THBS1
THBS2
TIMM17A
TP53
TRA1
TXNIP
UMPS
VEGFB
VEGFC
VPS11
