# Supplementary material for: Development and validation of a combined hypoxia- and metabolism-related prognostic signature to predict clinical prognosis and immunotherapy responses in clear cell renal cell carcinoma
Source: Front Oncol. 2023 Nov 10;13:1162846. doi: 10.3389/fonc.2023.1162846 (PMC10667439; doi:10.3389/fonc.2023.1162846)
Supplement: Supplementary file 10 [file Table_3.xls]

## Sheet: Sheet1
id	HR	HR.95L	HR.95H	pvalue
ABAT	0.64351	0.510748	0.810782	0.000184605
ABCB1	0.768288	0.676198	0.872919	5.20302e-05
ACADM	0.550482	0.464561	0.652294	5.40128e-12
ACADSB	0.480326	0.391252	0.589678	2.43452e-12
ACAT1	0.605135	0.514408	0.711864	1.35397e-09
ACSM3	0.745787	0.597241	0.93128	0.00964821
ACSM5	0.798643	0.703088	0.907184	0.000543857
ADA	1.45192	1.25413	1.68091	6.02355e-07
ADH6	0.687188	0.556491	0.848579	0.000491315
AGMAT	0.818604	0.738412	0.907505	0.000141776
AK3	0.551037	0.411769	0.737407	6.09123e-05
ALAD	0.506917	0.388919	0.660716	5.02389e-07
ALDH1B1	0.744681	0.61254	0.90533	0.00309791
ALDH5A1	0.679112	0.53459	0.862704	0.00152636
ALDH6A1	0.55987	0.473213	0.662395	1.37233e-11
ALDOB	0.866013	0.808896	0.927163	3.5897e-05
ALOX5	1.19471	1.04794	1.36204	0.0078091
ANKZF1	1.47733	1.20937	1.80466	0.000132548
AOC1	0.895462	0.842183	0.952113	0.000418944
AOX1	0.829269	0.752611	0.913735	0.000155022
BNIP3	0.758662	0.641597	0.897087	0.00123781
CA2	0.710685	0.612608	0.824464	6.56031e-06
CA4	0.711232	0.618689	0.817618	1.65828e-06
CAT	0.624511	0.52876	0.737602	2.95547e-08
CDS1	0.568121	0.468261	0.689278	9.87898e-09
CHDH	0.636946	0.545343	0.743937	1.24236e-08
CHST11	1.73325	1.35862	2.21119	9.58008e-06
COL4A5	1.52192	1.22135	1.89646	0.000183116
COL5A1	1.31875	1.17003	1.48637	5.83995e-06
CYP1B1	1.19262	1.06952	1.32989	0.0015285
CYP2J2	0.874903	0.815745	0.938351	0.000183036
CYP4A11	0.850454	0.791363	0.913957	1.04e-05
CYP4A22	0.764314	0.661507	0.883098	0.000265642
CYP4F3	1.24354	1.07607	1.43706	0.00314258
DGKZ	1.5769	1.13094	2.19873	0.00724293
DLD	0.612294	0.469143	0.799125	0.00030582
EDN1	0.825577	0.744392	0.915615	0.000284309
EFNA3	1.4965	1.19145	1.87965	0.00052816
ENO2	1.30357	1.11036	1.5304	0.00119969
ENPEP	0.829326	0.754853	0.911147	9.68774e-05
ENPP2	0.83716	0.757353	0.925377	0.000506731
EPHX2	0.625705	0.532467	0.735268	1.23116e-08
ERO1L	1.40126	1.10271	1.78064	0.00578429
ETNK2	0.707216	0.605411	0.826141	1.25186e-05
F3	1.30919	1.17394	1.46003	1.28223e-06
FABP5	1.54136	1.28281	1.85201	3.86558e-06
FBP1	0.78642	0.703432	0.8792	2.41489e-05
FECH	0.443887	0.324519	0.607162	3.7322e-07
FLT1	0.749203	0.671547	0.835839	2.31866e-07
FMO4	0.641921	0.499268	0.825335	0.000546172
FMO5	0.672301	0.499336	0.905181	0.00888539
G6PC	0.707877	0.608188	0.823907	8.15325e-06
GAPDH	1.56877	1.21955	2.018	0.00045682
GATM	0.792181	0.720998	0.870391	1.23709e-06
GOT1	0.616623	0.510239	0.745188	5.6171e-07
GPC4	0.756672	0.658376	0.869644	8.59393e-05
GPD1L	0.550131	0.41539	0.728578	3.05751e-05
HADH	0.358045	0.255523	0.501701	2.41066e-09
HAO2	0.789661	0.721989	0.863675	2.39036e-07
HIBCH	0.411918	0.314017	0.54034	1.49666e-10
HMGCS2	0.819777	0.754358	0.89087	2.82336e-06
HOXB9	1.19562	1.06368	1.34392	0.00274685
IL4I1	1.38208	1.17013	1.63242	0.000139131
IRF6	0.629654	0.543094	0.73001	8.7524e-10
ISG20	1.73432	1.35797	2.21498	1.02633e-05
KRT19	1.10321	1.03981	1.17047	0.00114253
L1CAM	1.25857	1.14574	1.38251	1.59342e-06
L2HGDH	0.469336	0.348012	0.632954	7.15304e-07
LCAT	1.32826	1.12064	1.57434	0.00106259
LDHD	0.709901	0.605476	0.832336	2.43659e-05
LGALS1	1.55162	1.31807	1.82654	1.30548e-07
MAOA	0.844308	0.748314	0.952615	0.00599087
MIOX	0.864945	0.807246	0.926769	3.80531e-05
MPI	0.623011	0.46964	0.826467	0.00103129
NDRG1	0.781764	0.683247	0.894485	0.000340305
NEDD4L	0.579745	0.45587	0.73728	8.78595e-06
NFKB2	1.64843	1.30276	2.08583	3.14586e-05
NNMT	1.17121	1.03915	1.32006	0.00962107
NNT	0.544398	0.43815	0.67641	4.03792e-08
NR4A1	0.870823	0.78636	0.964358	0.00787974
OGDHL	0.775898	0.692217	0.869696	1.31434e-05
OXCT1	0.750293	0.616934	0.91248	0.00401181
PAH	0.84519	0.748637	0.954194	0.00657684
PCCA	0.48286	0.391805	0.595076	8.57656e-12
PCK1	0.822277	0.758	0.892006	2.45475e-06
PCK2	0.714244	0.574823	0.88748	0.00238703
PFKM	0.682639	0.525	0.887611	0.00437324
PIP5K1B	0.575993	0.409679	0.809823	0.00150677
PLAU	1.38104	1.21002	1.57624	1.69869e-06
PLAUR	1.7811	1.51422	2.09501	3.18127e-12
PLCB2	1.48233	1.21439	1.8094	0.000109067
PLCG2	0.648742	0.489529	0.859736	0.00259634
PLIN2	0.872506	0.797205	0.95492	0.00306024
PLOD2	1.40827	1.20908	1.64028	1.08281e-05
PNP	0.666782	0.519942	0.85509	0.00140573
PPARGC1A	0.586709	0.484701	0.710186	4.45454e-08
PRKCDBP	1.26526	1.06733	1.49989	0.00671436
PSAT1	1.28594	1.16883	1.41479	2.44206e-07
PTGDS	1.14927	1.04701	1.26152	0.0034329
PTGES	1.21103	1.09044	1.34495	0.000346332
RRM2	1.76352	1.48164	2.09902	1.72092e-10
SERPINE1	1.15088	1.05232	1.25866	0.0020947
SORL1	0.603441	0.505301	0.720642	2.43842e-08
SUCLA2	0.479289	0.384429	0.597558	6.32496e-11
SUCLG2	0.554971	0.415271	0.741668	6.89548e-05
SULT2B1	1.40436	1.1062	1.78289	0.00528962
TEK	0.574379	0.497164	0.663585	5.1719e-14
TGFA	0.820181	0.739375	0.909818	0.00017975
TGFB1	1.41837	1.13878	1.7666	0.00180775
TGFBI	1.12719	1.05468	1.20468	0.000416386
TMEM45A	1.28305	1.14588	1.43664	1.55756e-05
TREH	0.701204	0.552473	0.889975	0.00351969
TUBB6	1.77113	1.35666	2.31222	2.63941e-05
TYMP	1.45998	1.21763	1.75055	4.38543e-05
UGT8	0.715368	0.595923	0.858755	0.000326107
